# Supplementary material for: Prevalence and Genetic Diversity of Torque teno felis virus (FcTTV) in Domestic Cats from Kazakhstan
Source: Viruses. 2025 Sep 19;17(9):1265. doi: 10.3390/v17091265 (PMC12474289; doi:10.3390/v17091265)
Supplement: Supplementary file 1 [file viruses-17-01265-s001.zip]

Archive with 2 entries (2 files):
- Table S2 – Level of identity in the amino acid sequence of ORF1 among FcTTV strains circulating in Astana.xlsx
- Table S1 – Nucleotide sequence identity in the ORF1 region between FcTTV1 strains detected in Astana and globally circulating variants.xlsx
