# Supplementary material for: Prevalence and Genetic Diversity of Torque teno felis virus (FcTTV) in Domestic Cats from Kazakhstan
Source: Viruses. 2025 Sep 19;17(9):1265. doi: 10.3390/v17091265 (PMC12474289; doi:10.3390/v17091265)
Supplement: Supplementary file 1 [file viruses-17-01265-s001.zip › Table S2 – Level of identity in the amino acid sequence of ORF1 among FcTTV strains circulating in Astana.xlsx]

## Sheet: Table_S2_mat_mat
Samples	>PX046415_Kazakhstan_2025	>PX046447_Kazakhstan_2025	>PX046427_Kazakhstan_2025	>PX046424_Kazakhstan_2025	>PX046435_Kazakhstan_2025	>PX046450_Kazakhstan_2025	>PX046419_Kazakhstan_2025	>PX046421_Kazakhstan_2025	>PX046423_Kazakhstan_2025	>PX046425_Kazakhstan_2025	>PX046438_Kazakhstan_2025	>PX046457_Kazakhstan_2025	>PX046460_Kazakhstan_2025	>PX046430_Kazakhstan_2025	>PX046455_Kazakhstan_2025	>PX046414_Kazakhstan_2025	>PX046416_Kazakhstan_2025	>PX046417_Kazakhstan_2025	>PX046444_Kazakhstan_2025	>PX046459_Kazakhstan_2025	>PX046418_Kazakhstan_2025	>PX046428_Kazakhstan_2025	>PX046434_Kazakhstan_2025	>PX046439_Kazakhstan_2025	>PX046442_Kazakhstan_2025	>PX046446_Kazakhstan_2025	>PX046422_Kazakhstan_2025	>PX046451_Kazakhstan_2025	>PX046429_Kazakhstan_2025	>PX046452_Kazakhstan_2025	>PX046441_Kazakhstan_2025	>PX046433_Kazakhstan_2025	>PX046437_Kazakhstan_2025	>PX046458_Kazakhstan_2025	>PX046432_Kazakhstan_2025	>PX046443_Kazakhstan_2025	>PX046454_Kazakhstan_2025	>PX046448_Kazakhstan_2025	>PX046420_Kazakhstan_2025	>PX046431_Kazakhstan_2025	>PX046449_Kazakhstan_2025	>PX046426_Kazakhstan_2025	>PX046440_Kazakhstan_2025	>PX046453_Kazakhstan_2025	>PX046445_Kazakhstan_2025	>PX046436_Kazakhstan_2025	>PX046456_Kazakhstan_2025	>NC_001427_Chicken_anemia_virus
>PX046415_Kazakhstan_2025	100.001
>PX046447_Kazakhstan_2025	99.001	100.001
>PX046427_Kazakhstan_2025	99.301	98.801	100.001
>PX046424_Kazakhstan_2025	98.801	98.301	98.501	100.001
>PX046435_Kazakhstan_2025	99.001	98.501	98.801	98.301	100.001
>PX046450_Kazakhstan_2025	99.001	98.501	98.801	98.301	99.301	100.001
>PX046419_Kazakhstan_2025	98.801	98.801	98.501	98.001	98.301	98.301	100.001
>PX046421_Kazakhstan_2025	99.001	98.501	99.301	98.301	98.501	98.501	98.801	100.001
>PX046423_Kazakhstan_2025	99.001	98.501	99.301	98.301	98.501	98.501	98.801	100.001	100.001
>PX046425_Kazakhstan_2025	99.001	98.501	99.301	98.301	98.501	98.501	98.801	100.001	100.001	100.001
>PX046438_Kazakhstan_2025	99.001	98.501	99.301	98.301	98.501	98.501	98.801	100.001	100.001	100.001	100.001
>PX046457_Kazakhstan_2025	99.001	98.501	99.301	98.301	98.501	98.501	98.801	100.001	100.001	100.001	100.001	100.001
>PX046460_Kazakhstan_2025	97.301	96.801	97.001	96.501	97.501	97.501	96.501	97.001	97.001	97.001	97.001	97.001	100.001
>PX046430_Kazakhstan_2025	94.601	94.101	94.301	94.101	94.601	94.601	94.301	94.101	94.101	94.101	94.101	94.101	93.601	100.001
>PX046455_Kazakhstan_2025	95.601	95.301	95.801	94.801	95.601	95.601	95.601	96.301	96.301	96.301	96.301	96.301	95.301	94.101	100.001
>PX046414_Kazakhstan_2025	72.801	72.601	73.101	72.301	73.301	73.301	73.101	73.101	73.101	73.101	73.101	73.101	73.801	72.201	74.601	100.001
>PX046416_Kazakhstan_2025	73.601	73.301	73.801	73.101	73.301	73.301	73.801	73.801	73.801	73.801	73.801	73.801	73.601	72.701	74.801	97.301	100.001
>PX046417_Kazakhstan_2025	73.601	73.301	73.801	73.101	73.301	73.301	73.801	73.801	73.801	73.801	73.801	73.801	73.601	72.701	74.801	97.301	100.001	100.001
>PX046444_Kazakhstan_2025	73.601	73.301	73.801	73.101	73.301	73.301	73.801	73.801	73.801	73.801	73.801	73.801	73.601	72.701	74.801	97.301	100.001	100.001	100.001
>PX046459_Kazakhstan_2025	72.801	72.601	73.101	72.301	73.101	73.101	72.801	73.101	73.101	73.101	73.101	73.101	73.301	71.901	74.601	96.101	97.101	97.101	97.101	100.001
>PX046418_Kazakhstan_2025	73.901	74.201	74.201	73.701	74.201	74.201	73.701	74.701	74.701	74.701	74.701	74.701	73.201	72.301	74.901	91.001	91.701	91.701	91.701	92.701	100.001
>PX046428_Kazakhstan_2025	73.901	74.201	74.201	73.701	74.201	74.201	73.701	74.701	74.701	74.701	74.701	74.701	73.201	72.301	74.901	91.001	91.701	91.701	91.701	92.701	100.001	100.001
>PX046434_Kazakhstan_2025	73.901	74.201	74.201	73.701	74.201	74.201	73.701	74.701	74.701	74.701	74.701	74.701	73.201	72.301	74.901	91.001	91.701	91.701	91.701	92.701	100.001	100.001	100.001
>PX046439_Kazakhstan_2025	73.901	74.201	74.201	73.701	74.201	74.201	73.701	74.701	74.701	74.701	74.701	74.701	73.201	72.301	74.901	91.001	91.701	91.701	91.701	92.701	100.001	100.001	100.001	100.001
>PX046442_Kazakhstan_2025	73.901	74.201	74.201	73.701	74.201	74.201	73.701	74.701	74.701	74.701	74.701	74.701	73.201	72.301	74.901	91.001	91.701	91.701	91.701	92.701	100.001	100.001	100.001	100.001	100.001
>PX046446_Kazakhstan_2025	73.901	74.201	74.201	73.701	74.201	74.201	73.701	74.701	74.701	74.701	74.701	74.701	73.201	72.301	74.901	91.001	91.701	91.701	91.701	92.701	100.001	100.001	100.001	100.001	100.001	100.001
>PX046422_Kazakhstan_2025	73.701	73.901	73.901	73.401	73.901	73.901	73.401	74.401	74.401	74.401	74.401	74.401	73.001	71.801	74.401	90.001	90.701	90.701	90.701	91.701	99.001	99.001	99.001	99.001	99.001	99.001	100.001
>PX046451_Kazakhstan_2025	73.701	73.901	73.901	73.401	73.901	73.901	73.401	74.401	74.401	74.401	74.401	74.401	73.001	71.801	74.401	90.001	90.701	90.701	90.701	91.701	99.001	99.001	99.001	99.001	99.001	99.001	100.001	100.001
>PX046429_Kazakhstan_2025	72.001	71.801	72.301	72.001	72.301	72.301	72.301	72.501	72.501	72.501	72.501	72.501	71.801	71.601	73.301	88.101	88.101	88.101	88.101	89.001	86.801	86.801	86.801	86.801	86.801	86.801	87.001	87.001	100.001
>PX046452_Kazakhstan_2025	71.801	71.501	72.001	71.801	72.001	72.001	72.001	72.301	72.301	72.301	72.301	72.301	71.501	71.401	73.001	88.301	88.301	88.301	88.301	89.301	86.601	86.601	86.601	86.601	86.601	86.601	86.801	86.801	99.801	100.001
>PX046441_Kazakhstan_2025	72.001	71.801	72.301	72.001	72.301	72.301	72.301	72.501	72.501	72.501	72.501	72.501	71.801	71.101	73.301	88.601	88.601	88.601	88.601	89.501	86.801	86.801	86.801	86.801	86.801	86.801	87.001	87.001	99.501	99.801	100.001
>PX046433_Kazakhstan_2025	72.301	72.001	72.501	72.301	72.501	72.501	72.501	72.801	72.801	72.801	72.801	72.801	72.001	71.401	73.501	88.301	88.301	88.301	88.301	89.301	87.001	87.001	87.001	87.001	87.001	87.001	87.301	87.301	99.801	99.501	99.801	100.001
>PX046437_Kazakhstan_2025	71.801	71.501	72.001	71.801	72.001	72.001	72.001	72.301	72.301	72.301	72.301	72.301	71.501	71.401	73.301	88.601	88.601	88.601	88.601	89.001	86.601	86.601	86.601	86.601	86.601	86.601	86.801	86.801	99.301	99.501	99.301	99.001	100.001
>PX046458_Kazakhstan_2025	71.801	71.501	72.001	71.801	72.001	72.001	72.001	72.301	72.301	72.301	72.301	72.301	71.501	71.401	73.301	88.601	88.601	88.601	88.601	89.001	86.601	86.601	86.601	86.601	86.601	86.601	86.801	86.801	99.301	99.501	99.301	99.001	100.001	100.001
>PX046432_Kazakhstan_2025	72.501	72.301	72.801	72.001	72.801	72.801	72.801	73.001	73.001	73.001	73.001	73.001	72.301	72.101	73.801	89.101	89.301	89.301	89.301	89.001	86.301	86.301	86.301	86.301	86.301	86.301	86.601	86.601	96.101	96.401	96.101	95.901	96.401	96.401	100.001
>PX046443_Kazakhstan_2025	71.201	71.701	71.501	71.201	71.501	71.501	72.001	71.701	71.701	71.701	71.701	71.701	71.501	71.301	72.501	86.801	87.301	87.301	87.301	87.501	86.101	86.101	86.101	86.101	86.101	86.101	86.301	86.301	95.401	95.601	95.401	95.101	95.601	95.601	93.701	100.001
>PX046454_Kazakhstan_2025	73.301	73.301	73.501	73.301	73.501	73.501	73.801	73.801	73.801	73.801	73.801	73.801	73.001	72.301	74.301	88.501	89.501	89.501	89.501	88.501	86.301	86.301	86.301	86.301	86.301	86.301	86.601	86.601	94.701	94.901	94.901	94.701	94.901	94.901	93.401	93.901	100.001
>PX046448_Kazakhstan_2025	73.501	73.301	73.801	73.501	73.801	73.801	73.801	74.001	74.001	74.001	74.001	74.001	73.001	72.801	74.501	87.301	88.301	88.301	88.301	87.801	86.601	86.601	86.601	86.601	86.601	86.601	86.301	86.301	94.201	93.901	94.201	94.401	93.901	93.901	93.001	93.401	93.701	100.001
>PX046420_Kazakhstan_2025	73.801	73.601	74.101	73.801	74.101	74.101	74.101	74.301	74.301	74.301	74.301	74.301	73.301	72.701	74.301	87.601	88.301	88.301	88.301	87.601	86.301	86.301	86.301	86.301	86.301	86.301	86.101	86.101	93.701	93.401	93.701	93.901	93.401	93.401	91.701	92.201	93.701	97.101	100.001
>PX046431_Kazakhstan_2025	73.801	73.601	74.101	73.801	74.101	74.101	74.101	74.301	74.301	74.301	74.301	74.301	73.301	72.701	74.301	87.601	88.301	88.301	88.301	87.601	86.301	86.301	86.301	86.301	86.301	86.301	86.101	86.101	93.701	93.401	93.701	93.901	93.401	93.401	91.701	92.201	93.701	97.101	100.001	100.001
>PX046449_Kazakhstan_2025	73.001	72.801	73.301	73.001	73.301	73.301	73.301	73.501	73.501	73.501	73.501	73.501	72.501	71.901	73.501	86.601	87.301	87.301	87.301	87.601	86.301	86.301	86.301	86.301	86.301	86.301	86.101	86.101	93.201	93.001	93.201	93.401	93.001	93.001	92.001	92.201	92.201	95.601	97.601	97.601	100.001
>PX046426_Kazakhstan_2025	73.601	73.301	73.801	73.601	73.801	73.801	73.801	74.101	74.101	74.101	74.101	74.101	73.101	72.201	74.101	86.901	87.101	87.101	87.101	87.601	86.301	86.301	86.301	86.301	86.301	86.301	86.101	86.101	94.201	93.901	94.201	94.401	93.901	93.901	91.701	92.701	92.701	95.601	97.601	97.601	97.601	100.001
>PX046440_Kazakhstan_2025	72.801	72.601	73.101	72.801	73.101	73.101	73.101	73.301	73.301	73.301	73.301	73.301	72.301	71.401	73.301	87.401	87.601	87.601	87.601	87.601	86.801	86.801	86.801	86.801	86.801	86.801	86.601	86.601	94.701	94.401	94.701	94.901	94.401	94.401	92.201	93.201	93.201	95.601	97.601	97.601	97.101	98.501	100.001
>PX046453_Kazakhstan_2025	72.601	72.301	72.801	72.601	72.801	72.801	72.801	73.101	73.101	73.101	73.101	73.101	72.101	71.401	73.101	87.401	87.101	87.101	87.101	87.101	86.301	86.301	86.301	86.301	86.301	86.301	86.101	86.101	94.201	93.901	94.201	94.401	93.901	93.901	91.701	92.701	92.701	95.101	97.101	97.101	96.601	98.101	99.501	100.001
>PX046445_Kazakhstan_2025	73.301	73.001	73.501	73.301	73.501	73.501	73.501	73.801	73.801	73.801	73.801	73.801	72.801	71.601	73.501	87.101	87.301	87.301	87.301	87.801	86.601	86.601	86.601	86.601	86.601	86.601	86.301	86.301	94.201	93.901	94.201	94.401	93.901	93.901	92.001	93.201	92.701	95.601	97.601	97.601	97.601	98.501	99.001	99.001	100.001
>PX046436_Kazakhstan_2025	73.001	72.701	73.201	73.001	73.201	73.201	73.201	73.401	73.401	73.401	73.401	73.401	72.701	71.801	73.701	86.801	87.601	87.601	87.601	87.801	86.501	86.501	86.501	86.501	86.501	86.501	86.301	86.301	94.401	94.201	94.401	94.601	94.201	94.201	92.901	92.901	93.401	96.801	98.101	98.101	97.801	98.501	98.501	98.101	98.501	100.001
>PX046456_Kazakhstan_2025	73.001	72.801	73.301	73.001	73.501	73.501	73.301	73.501	73.501	73.501	73.501	73.501	72.801	71.901	73.301	86.101	86.601	86.601	86.601	86.801	85.601	85.601	85.601	85.601	85.601	85.601	85.801	85.801	93.401	93.201	93.401	93.701	93.201	93.201	91.501	92.701	92.701	95.901	97.301	97.301	96.801	97.301	97.301	96.801	97.301	98.101	100.001
>NC_001427_Chicken_anemia_virus	21.201	22.201	22.501	21.901	22.201	22.201	21.501	22.201	22.201	22.201	22.201	22.201	22.501	23.101	22.301	21.901	21.601	21.601	21.601	20.801	23.501	23.501	23.501	23.501	23.501	23.501	23.501	23.501	23.401	23.401	23.401	23.401	23.601	23.601	23.701	21.301	23.701	21.701	20.801	20.801	20.901	21.101	21.801	21.801	20.401	21.201	21.501	100.001
