# Supplementary material for: Prevalence and Genetic Diversity of Torque teno felis virus (FcTTV) in Domestic Cats from Kazakhstan
Source: Viruses. 2025 Sep 19;17(9):1265. doi: 10.3390/v17091265 (PMC12474289; doi:10.3390/v17091265)
Supplement: Supplementary file 1 [file viruses-17-01265-s001.zip › Table S1 – Nucleotide sequence identity in the ORF1 region between FcTTV1 strains detected in Astana and globally circulating variants.xlsx]

## Sheet: nucleotide-matrix_mat
Samples	>PX046422_Kazakhstan_2025	>PX046451_Kazakhstan_2025	>PX046428_Kazakhstan_2025	>PX046434_Kazakhstan_2025	>PX046439_Kazakhstan_2025	>PX046442_Kazakhstan_2025	>PX046446_Kazakhstan_2025	>PX046418_Kazakhstan_2025	>MZ345005_Feline_China_2021	>MZ345008_Feline_China_2020	>MZ345006_Feline_China_2020	>MZ345007_Feline_China_2020	>MZ345009_Feline_China_2020	>PX046444_Kazakhstan_2025	>PX046416_Kazakhstan_2025	>PX046417_Kazakhstan_2025	>PX046414_Kazakhstan_2025	>PX046459_Kazakhstan_2025	>HM142589_Felis_catus_China_2010	>MZ345004_Feline_China_2020	>MZ345011_Feline_China_2021	>MZ345010_Feline_China_2021	>PX046420_Kazakhstan_2025	>PX046431_Kazakhstan_2025	>PX046426_Kazakhstan_2025	>PX046436_Kazakhstan_2025	>PX046449_Kazakhstan_2025	>PX046440_Kazakhstan_2025	>PX046453_Kazakhstan_2025	>PX046445_Kazakhstan_2025	>PX046456_Kazakhstan_2025	>PX046448_Kazakhstan_2025	>PX046443_Kazakhstan_2025	>PX046454_Kazakhstan_2025	>PX046429_Kazakhstan_2025	>PX046433_Kazakhstan_2025	>PX046452_Kazakhstan_2025	>PX046441_Kazakhstan_2025	>PX046437_Kazakhstan_2025	>PX046458_Kazakhstan_2025	>PX046432_Kazakhstan_2025	>KM229764_Felis_catus_Czech_Republic_2010	>KM229765_Felis_catus_Czech_Republic_2010	>AB076003_Torque_teno_felid_virus_1_Japan_cat_2009	>HM142588_Felis_catus_China_2010	>EF538878_Felis_catus_France_2007	>KM593801_Felis_catus_France_2013	>PX046421_Kazakhstan_2025	>PX046423_Kazakhstan_2025
>PX046422_Kazakhstan_2025	100.001
>PX046451_Kazakhstan_2025	100.001	100.001
>PX046428_Kazakhstan_2025	99.701	99.701	100.001
>PX046434_Kazakhstan_2025	99.601	99.601	99.901	100.001
>PX046439_Kazakhstan_2025	99.601	99.601	99.901	100.001	100.001
>PX046442_Kazakhstan_2025	99.601	99.601	99.901	100.001	100.001	100.001
>PX046446_Kazakhstan_2025	99.601	99.601	99.901	100.001	100.001	100.001	100.001
>PX046418_Kazakhstan_2025	99.601	99.601	99.901	100.001	100.001	100.001	100.001	100.001
>MZ345005_Feline_China_2021	97.001	97.001	97.301	97.401	97.401	97.401	97.401	97.401	100.001
>MZ345008_Feline_China_2020	97.001	97.001	97.301	97.401	97.401	97.401	97.401	97.401	100.001	100.001
>MZ345006_Feline_China_2020	97.001	97.001	97.301	97.401	97.401	97.401	97.401	97.401	99.801	99.801	100.001
>MZ345007_Feline_China_2020	96.001	96.001	96.301	96.301	96.301	96.301	96.301	96.301	98.901	98.901	98.701	100.001
>MZ345009_Feline_China_2020	96.101	96.101	96.401	96.501	96.501	96.501	96.501	96.501	99.001	99.001	98.901	99.801	100.001
>PX046444_Kazakhstan_2025	94.001	94.001	94.301	94.401	94.401	94.401	94.401	94.401	94.301	94.301	94.401	94.201	94.101	100.001
>PX046416_Kazakhstan_2025	94.001	94.001	94.301	94.401	94.401	94.401	94.401	94.401	94.301	94.301	94.401	94.201	94.101	100.001	100.001
>PX046417_Kazakhstan_2025	94.001	94.001	94.301	94.401	94.401	94.401	94.401	94.401	94.301	94.301	94.401	94.201	94.101	100.001	100.001	100.001
>PX046414_Kazakhstan_2025	93.601	93.601	93.901	94.001	94.001	94.001	94.001	94.001	93.801	93.801	93.901	93.801	93.701	98.601	98.601	98.601	100.001
>PX046459_Kazakhstan_2025	94.401	94.401	94.701	94.801	94.801	94.801	94.801	94.801	94.501	94.501	94.501	94.301	94.101	98.501	98.501	98.501	97.801	100.001
>HM142589_Felis_catus_China_2010	94.101	94.101	94.401	94.401	94.401	94.401	94.401	94.401	94.901	94.901	94.701	94.401	94.401	95.401	95.401	95.401	94.701	95.701	100.001
>MZ345004_Feline_China_2020	93.801	93.801	93.801	93.901	93.901	93.901	93.901	93.901	95.301	95.301	95.301	96.201	96.001	92.801	92.801	92.801	92.401	93.101	93.101	100.001
>MZ345011_Feline_China_2021	94.301	94.301	94.301	94.401	94.401	94.401	94.401	94.401	96.001	96.001	95.801	96.901	96.801	92.901	92.901	92.901	92.401	93.301	93.601	98.401	100.001
>MZ345010_Feline_China_2021	92.001	92.001	91.901	91.801	91.801	91.801	91.801	91.801	92.601	92.601	92.601	92.501	92.501	91.801	91.801	91.801	91.001	92.001	91.901	94.001	94.601	100.001
>PX046420_Kazakhstan_2025	91.101	91.101	91.201	91.101	91.101	91.101	91.101	91.101	91.101	91.101	91.101	91.301	91.401	91.901	91.901	91.901	91.401	91.601	91.601	92.101	92.501	94.601	100.001
>PX046431_Kazakhstan_2025	91.101	91.101	91.201	91.101	91.101	91.101	91.101	91.101	91.101	91.101	91.101	91.301	91.401	91.901	91.901	91.901	91.401	91.601	91.601	92.101	92.501	94.601	100.001	100.001
>PX046426_Kazakhstan_2025	91.301	91.301	91.301	91.201	91.201	91.201	91.201	91.201	91.101	91.101	91.001	91.101	91.201	91.501	91.501	91.501	91.101	91.501	91.501	92.301	92.701	94.601	98.601	98.601	100.001
>PX046436_Kazakhstan_2025	91.201	91.201	91.101	91.001	91.001	91.001	91.001	91.001	91.101	91.101	90.901	91.001	91.101	91.501	91.501	91.501	90.901	91.501	91.501	92.201	92.701	94.701	98.601	98.601	99.201	100.001
>PX046449_Kazakhstan_2025	91.301	91.301	91.301	91.301	91.301	91.301	91.301	91.301	91.101	91.101	91.001	91.201	91.201	92.101	92.101	92.101	91.601	91.801	91.501	92.101	92.201	94.501	98.601	98.601	98.801	98.701	100.001
>PX046440_Kazakhstan_2025	91.301	91.301	91.301	91.201	91.201	91.201	91.201	91.201	91.301	91.301	91.101	91.401	91.401	91.501	91.501	91.501	91.101	91.501	91.101	92.701	93.001	94.801	98.301	98.301	98.901	98.801	98.401	100.001
>PX046453_Kazakhstan_2025	90.901	90.901	90.801	90.701	90.701	90.701	90.701	90.701	91.001	91.001	90.801	91.301	91.301	91.201	91.201	91.201	91.101	91.201	90.801	92.701	93.001	94.501	97.901	97.901	98.501	98.301	97.901	99.501	100.001
>PX046445_Kazakhstan_2025	91.301	91.301	91.201	91.101	91.101	91.101	91.101	91.101	91.101	91.101	90.901	91.301	91.301	91.801	91.801	91.801	91.301	91.501	91.201	92.701	92.901	94.501	98.101	98.101	98.701	98.601	98.301	99.001	98.901	100.001
>PX046456_Kazakhstan_2025	91.301	91.301	91.301	91.201	91.201	91.201	91.201	91.201	91.101	91.101	90.901	91.101	91.201	91.501	91.501	91.501	90.901	91.501	91.301	92.101	92.601	94.601	97.901	97.901	98.401	98.501	98.101	98.001	97.701	97.801	100.001
>PX046448_Kazakhstan_2025	91.101	91.101	91.201	91.101	91.101	91.101	91.101	91.101	91.101	91.101	91.001	91.201	91.201	91.901	91.901	91.901	91.201	91.601	91.501	91.901	92.301	94.601	97.601	97.601	97.401	97.601	97.601	97.201	96.701	96.901	97.301	100.001
>PX046443_Kazakhstan_2025	91.301	91.301	91.201	91.101	91.101	91.101	91.101	91.101	91.101	91.101	91.101	91.401	91.401	91.701	91.701	91.701	91.401	91.601	91.501	92.901	93.001	95.101	95.001	95.001	95.601	95.501	95.401	95.701	95.301	95.301	95.301	95.801	100.001
>PX046454_Kazakhstan_2025	91.301	91.301	91.201	91.101	91.101	91.101	91.101	91.101	91.401	91.401	91.501	91.501	91.501	92.401	92.401	92.401	91.801	92.301	91.401	92.701	92.701	95.201	95.601	95.601	95.301	95.601	95.301	95.401	95.101	95.101	95.401	95.901	96.101	100.001
>PX046429_Kazakhstan_2025	91.301	91.301	91.301	91.201	91.201	91.201	91.201	91.201	91.101	91.101	90.901	91.301	91.301	91.801	91.801	91.801	91.501	92.301	91.201	92.801	93.101	95.701	95.501	95.501	95.701	95.701	95.401	95.801	95.601	95.701	95.401	95.301	96.001	96.501	100.001
>PX046433_Kazakhstan_2025	91.401	91.401	91.301	91.301	91.301	91.301	91.301	91.301	91.101	91.101	91.001	91.401	91.401	91.801	91.801	91.801	91.601	92.401	91.101	92.701	93.001	95.601	95.601	95.601	95.801	95.701	95.501	95.901	95.701	95.701	95.501	95.401	96.001	96.501	99.901	100.001
>PX046452_Kazakhstan_2025	91.201	91.201	91.101	91.001	91.001	91.001	91.001	91.001	91.101	91.101	91.101	91.301	91.301	91.901	91.901	91.901	91.701	92.401	91.201	93.001	93.101	95.501	95.501	95.501	95.701	95.701	95.401	95.801	95.601	95.501	95.401	95.301	96.201	96.601	99.801	99.801	100.001
>PX046441_Kazakhstan_2025	91.101	91.101	91.001	91.001	91.001	91.001	91.001	91.001	91.101	91.101	91.101	91.401	91.401	92.101	92.101	92.101	91.901	92.701	91.101	92.901	93.001	95.401	95.601	95.601	95.801	95.701	95.501	95.901	95.701	95.601	95.501	95.401	96.101	96.601	99.601	99.701	99.801	100.001
>PX046437_Kazakhstan_2025	91.301	91.301	91.301	91.201	91.201	91.201	91.201	91.201	91.201	91.201	91.201	91.401	91.401	92.001	92.001	92.001	91.901	92.401	91.201	93.101	93.101	95.401	95.501	95.501	95.701	95.701	95.401	95.801	95.501	95.501	95.401	95.301	96.101	96.601	99.301	99.201	99.501	99.201	100.001
>PX046458_Kazakhstan_2025	91.301	91.301	91.301	91.201	91.201	91.201	91.201	91.201	91.201	91.201	91.201	91.401	91.401	92.001	92.001	92.001	91.901	92.401	91.201	93.101	93.101	95.401	95.501	95.501	95.701	95.701	95.401	95.801	95.501	95.501	95.401	95.301	96.101	96.601	99.301	99.201	99.501	99.201	99.801	100.001
>PX046432_Kazakhstan_2025	90.701	90.701	90.601	90.501	90.501	90.501	90.501	90.501	91.201	91.201	91.201	91.401	91.401	91.801	91.801	91.801	91.701	92.101	91.201	92.101	92.201	94.401	94.101	94.101	94.301	94.501	94.301	94.401	94.201	94.101	94.401	94.601	95.001	95.501	97.501	97.401	97.601	97.401	97.801	97.801	100.001
>KM229764_Felis_catus_Czech_Republic_2010	91.201	91.201	91.201	91.101	91.101	91.101	91.101	91.101	90.601	90.601	90.601	90.901	90.901	92.001	92.001	92.001	91.601	92.501	90.801	92.301	92.601	95.101	95.101	95.101	95.501	95.601	95.301	95.601	95.301	95.301	95.001	95.001	95.701	96.201	97.901	97.801	98.001	97.901	97.901	97.901	96.601	100.001
>KM229765_Felis_catus_Czech_Republic_2010	90.601	90.601	90.501	90.401	90.401	90.401	90.401	90.401	90.601	90.601	90.701	90.901	90.901	91.001	91.001	91.001	90.601	90.901	90.701	91.801	92.101	93.701	94.301	94.301	94.201	94.001	93.701	93.901	93.601	93.701	93.501	94.001	94.601	95.101	95.101	95.201	95.301	95.301	95.301	95.301	94.301	95.001	100.001
>AB076003_Torque_teno_felid_virus_1_Japan_cat_2009	90.701	90.701	90.701	90.601	90.601	90.601	90.601	90.601	91.001	91.001	90.901	91.501	91.501	92.001	92.001	92.001	91.501	91.701	91.501	93.001	93.301	95.701	95.801	95.801	95.901	95.801	95.601	95.801	95.601	95.701	95.701	96.101	96.601	96.701	96.801	96.701	96.801	96.701	96.701	96.701	95.601	96.101	95.401	100.001
>HM142588_Felis_catus_China_2010	90.501	90.501	90.401	90.401	90.401	90.401	90.401	90.401	90.801	90.801	90.801	91.301	91.301	91.601	91.601	91.601	91.201	91.501	91.601	92.801	93.001	95.801	95.301	95.301	95.601	95.501	95.101	95.501	95.301	95.201	95.201	95.701	96.601	96.501	96.601	96.501	96.701	96.601	96.601	96.601	95.401	96.001	95.301	98.001	100.001
>EF538878_Felis_catus_France_2007	89.701	89.701	89.701	89.601	89.601	89.601	89.601	89.601	90.301	90.301	90.301	90.601	90.601	90.501	90.501	90.501	90.201	91.101	90.101	91.701	91.501	92.701	92.801	92.801	93.101	92.901	92.801	93.101	92.901	93.101	93.101	92.901	94.101	93.401	94.401	94.301	94.501	94.401	94.301	94.301	93.401	93.801	92.901	93.701	93.701	100.001
>KM593801_Felis_catus_France_2013	89.801	89.801	89.701	89.701	89.701	89.701	89.701	89.701	90.301	90.301	90.301	90.601	90.601	90.601	90.601	90.601	90.301	91.101	90.101	91.701	91.601	92.801	92.801	92.801	93.101	92.901	92.801	93.101	92.901	93.101	93.101	92.901	94.001	93.401	94.301	94.201	94.401	94.401	94.201	94.201	93.401	93.901	92.901	93.701	93.701	99.701	100.001
>PX046421_Kazakhstan_2025	83.201	83.201	83.101	83.001	83.001	83.001	83.001	83.001	83.201	83.201	83.101	83.001	83.001	82.401	82.401	82.401	82.201	82.501	82.301	82.001	82.801	84.101	83.601	83.601	83.601	83.301	83.601	83.501	83.301	83.201	83.501	83.601	83.301	83.701	83.001	83.101	83.001	82.901	83.201	83.201	83.901	83.401	84.401	83.601	83.701	83.601	83.701	100.001
>PX046423_Kazakhstan_2025	83.201	83.201	83.101	83.001	83.001	83.001	83.001	83.001	83.201	83.201	83.101	83.001	83.001	82.401	82.401	82.401	82.201	82.501	82.301	82.001	82.801	84.101	83.601	83.601	83.601	83.301	83.601	83.501	83.301	83.201	83.501	83.601	83.301	83.701	83.001	83.101	83.001	82.901	83.201	83.201	83.901	83.401	84.401	83.601	83.701	83.601	83.701	100.001	100.001
>PX046425_Kazakhstan_2025	83.201	83.201	83.101	83.001	83.001	83.001	83.001	83.001	83.201	83.201	83.101	83.001	83.001	82.401	82.401	82.401	82.201	82.501	82.301	82.001	82.801	84.101	83.601	83.601	83.601	83.301	83.601	83.501	83.301	83.201	83.501	83.601	83.301	83.701	83.001	83.101	83.001	82.901	83.201	83.201	83.901	83.401	84.401	83.601	83.701	83.601	83.701	100.001	100.001
>PX046438_Kazakhstan_2025	83.201	83.201	83.101	83.001	83.001	83.001	83.001	83.001	83.201	83.201	83.101	83.001	83.001	82.401	82.401	82.401	82.201	82.501	82.301	82.001	82.801	84.101	83.601	83.601	83.601	83.301	83.601	83.501	83.301	83.201	83.501	83.601	83.301	83.701	83.001	83.101	83.001	82.901	83.201	83.201	83.901	83.401	84.401	83.601	83.701	83.601	83.701	100.001	100.001
>PX046457_Kazakhstan_2025	83.201	83.201	83.101	83.001	83.001	83.001	83.001	83.001	83.201	83.201	83.101	83.001	83.001	82.401	82.401	82.401	82.201	82.501	82.301	82.001	82.801	84.101	83.601	83.601	83.601	83.301	83.601	83.501	83.301	83.201	83.501	83.601	83.301	83.701	83.001	83.101	83.001	82.901	83.201	83.201	83.901	83.401	84.401	83.601	83.701	83.601	83.701	100.001	100.001
>PX046424_Kazakhstan_2025	83.101	83.101	82.901	82.901	82.901	82.901	82.901	82.901	82.901	82.901	82.801	82.601	82.601	82.201	82.201	82.201	82.101	82.201	82.201	81.701	82.501	84.001	83.501	83.501	83.501	83.201	83.501	83.401	83.201	83.101	83.401	83.401	83.001	83.501	82.801	82.901	82.801	82.701	82.901	82.901	83.501	83.201	84.101	83.201	83.501	83.401	83.501	99.301	99.301
>PX046447_Kazakhstan_2025	83.301	83.301	83.201	83.101	83.101	83.101	83.101	83.101	82.901	82.901	82.901	82.801	82.801	82.301	82.301	82.301	82.101	82.401	82.201	81.901	82.601	84.101	83.601	83.601	83.601	83.301	83.601	83.501	83.301	83.201	83.501	83.501	83.301	83.601	82.901	82.901	82.901	82.801	83.001	83.001	83.601	83.301	84.401	83.601	83.601	83.501	83.601	99.301	99.301
>PX046419_Kazakhstan_2025	83.101	83.101	83.001	82.901	82.901	82.901	82.901	82.901	83.101	83.101	83.001	82.901	82.901	82.401	82.401	82.401	82.201	82.401	82.401	82.001	82.801	84.101	83.601	83.601	83.601	83.301	83.601	83.501	83.301	83.301	83.501	83.501	83.101	83.601	82.901	82.901	82.901	82.801	83.001	83.001	83.601	83.301	84.301	83.401	83.601	83.601	83.601	99.401	99.401
>PX046415_Kazakhstan_2025	83.301	83.301	83.201	83.101	83.101	83.101	83.101	83.101	83.101	83.101	83.001	82.901	82.901	82.501	82.501	82.501	82.201	82.601	82.501	82.001	82.801	84.301	83.701	83.701	83.701	83.401	83.701	83.601	83.401	83.301	83.601	83.601	83.301	83.701	83.001	83.101	83.001	82.901	83.201	83.201	83.701	83.401	84.401	83.601	83.801	83.601	83.701	99.401	99.401
>PX046435_Kazakhstan_2025	83.701	83.701	83.601	83.501	83.501	83.501	83.501	83.501	83.501	83.501	83.401	83.301	83.301	82.701	82.701	82.701	82.701	82.901	82.801	82.301	83.201	84.601	83.901	83.901	83.901	83.601	83.901	83.801	83.601	83.501	83.801	83.801	83.401	84.001	83.301	83.401	83.301	83.301	83.501	83.501	84.001	83.701	84.601	83.901	84.001	83.901	84.001	99.101	99.101
>PX046450_Kazakhstan_2025	83.201	83.201	83.001	82.901	82.901	82.901	82.901	82.901	83.101	83.101	83.001	82.901	82.901	82.401	82.401	82.401	82.401	82.601	82.501	82.001	82.801	84.301	83.701	83.701	83.901	83.601	83.701	83.801	83.601	83.501	83.701	83.601	83.201	84.201	83.101	83.201	83.101	83.001	83.301	83.301	83.101	83.401	84.601	83.801	84.001	83.901	83.701	98.901	98.901
>PX046427_Kazakhstan_2025	83.501	83.501	83.401	83.301	83.301	83.301	83.301	83.301	83.501	83.501	83.401	83.201	83.301	82.601	82.601	82.601	82.301	82.601	82.601	82.301	83.001	84.201	83.901	83.901	84.001	83.601	83.601	83.701	83.501	83.401	83.901	83.701	83.301	84.001	83.201	83.301	83.201	83.301	83.301	83.301	83.901	83.301	84.501	83.601	84.001	83.801	83.901	99.001	99.001
>PX046460_Kazakhstan_2025	82.701	82.701	82.601	82.601	82.601	82.601	82.601	82.601	82.501	82.501	82.401	82.301	82.301	82.201	82.201	82.201	82.301	82.301	81.801	81.501	82.101	83.901	83.101	83.101	83.301	82.901	83.301	82.901	82.701	82.901	83.201	83.201	82.901	83.301	82.901	82.901	82.701	82.601	82.901	82.901	83.601	82.901	84.201	83.301	83.301	83.001	83.101	97.901	97.901
>KM229766_Felis_catus_Czech_Republic_2010	82.901	82.901	82.701	82.601	82.601	82.601	82.601	82.601	83.201	83.201	83.101	83.001	83.001	82.301	82.301	82.301	81.901	82.101	82.601	82.201	82.901	84.101	83.301	83.301	83.201	82.701	82.701	82.701	82.501	82.701	83.001	82.801	82.801	82.901	82.601	82.701	82.601	82.701	82.801	82.801	82.901	82.601	83.901	82.901	83.301	83.601	83.601	95.901	95.901
>PX046455_Kazakhstan_2025	83.401	83.401	83.301	83.201	83.201	83.201	83.201	83.201	83.601	83.601	83.501	83.401	83.501	83.101	83.101	83.101	82.801	82.901	82.301	82.801	83.301	84.301	83.301	83.301	83.201	82.801	82.901	83.101	82.901	82.801	83.001	83.401	83.101	83.701	83.301	83.301	83.301	83.301	83.401	83.401	83.901	82.901	83.601	83.501	83.601	83.701	83.701	96.001	96.001
>PX046430_Kazakhstan_2025	82.501	82.501	82.401	82.301	82.301	82.301	82.301	82.301	82.801	82.801	82.701	82.401	82.501	82.401	82.401	82.401	82.001	82.001	82.201	81.301	82.301	83.801	83.301	83.301	83.201	83.001	83.001	82.801	82.501	82.601	83.101	83.001	82.601	82.801	82.401	82.301	82.401	82.301	82.601	82.601	83.101	82.401	84.001	82.901	83.001	83.001	83.201	96.001	96.001
>OP186140_Felis_catus_China_2021	82.501	82.501	82.401	82.301	82.301	82.301	82.301	82.301	82.601	82.601	82.601	82.201	82.301	82.101	82.101	82.101	81.801	81.901	81.901	81.201	81.901	83.601	83.101	83.101	82.901	82.901	82.801	82.701	82.401	82.401	82.901	83.101	82.701	83.201	82.501	82.601	82.501	82.601	82.601	82.601	83.301	82.401	84.001	82.901	83.201	83.201	83.401	96.201	96.201
>OP186142_Felis_catus_China_2021	82.701	82.701	82.601	82.501	82.501	82.501	82.501	82.501	82.901	82.901	82.801	82.301	82.301	82.201	82.201	82.201	81.901	82.001	82.201	81.601	82.301	83.801	83.201	83.201	83.101	82.901	82.901	82.901	82.601	82.601	82.901	83.101	82.801	83.601	82.801	82.701	82.801	82.701	82.901	82.901	83.301	82.701	83.801	83.301	83.501	83.601	83.801	96.101	96.101
>OP186143_Felis_catus_China_2021	83.001	83.001	82.901	82.801	82.801	82.801	82.801	82.801	83.301	83.301	83.301	82.801	82.801	82.901	82.901	82.901	82.601	83.101	82.501	82.501	83.001	84.101	83.701	83.701	83.801	83.801	83.801	83.801	83.501	83.401	83.901	83.701	84.101	84.301	83.701	83.601	83.801	83.801	84.001	84.001	84.201	83.801	82.601	83.801	84.101	84.601	84.701	94.801	94.801
>MT078975_Felis_catus_China_2019	81.701	81.701	81.901	82.001	82.001	82.001	82.001	82.001	82.301	82.301	82.301	82.301	82.301	81.601	81.601	81.601	81.601	81.301	81.101	80.901	81.801	83.201	82.901	82.901	82.901	82.401	82.601	82.801	82.401	82.401	82.101	82.901	83.101	83.301	82.401	82.501	82.401	82.301	82.601	82.601	83.101	83.101	84.101	82.601	82.601	82.701	82.801	93.701	93.701
>MT078974_Felis_catus_China_2019	82.701	82.701	82.601	82.601	82.601	82.601	82.601	82.601	83.401	83.401	83.301	83.201	83.201	82.801	82.801	82.801	82.601	82.901	82.301	82.001	82.301	83.301	82.801	82.801	82.601	82.201	82.201	82.401	82.201	82.301	82.601	82.801	82.601	82.701	82.501	82.501	82.301	82.201	82.501	82.601	82.601	82.501	83.401	82.201	82.801	82.901	82.901	92.501	92.501
>OP186144_Felis_catus_China_2021	82.301	82.301	82.201	82.101	82.101	82.101	82.101	82.101	82.701	82.701	82.601	82.601	82.601	82.101	82.101	82.101	81.901	82.201	81.701	81.301	81.501	82.701	82.401	82.401	82.201	81.801	81.901	82.001	81.801	81.901	82.201	82.401	82.001	82.501	81.801	81.801	81.601	81.501	81.801	81.901	81.901	81.701	82.701	81.601	82.301	82.001	82.101	92.601	92.601
>OP186141_Felis_catus_China_2021	86.101	86.101	86.001	85.901	85.901	85.901	85.901	85.901	86.501	86.501	86.501	86.901	86.901	86.201	86.201	86.201	85.901	86.501	85.501	85.901	86.801	88.501	87.701	87.701	87.901	88.501	88.301	88.001	87.801	87.801	88.301	88.601	88.901	88.601	88.001	88.101	88.101	88.201	88.101	88.101	88.601	88.201	87.701	88.501	88.501	88.101	88.301	91.201	91.201
[truncated: 21 more columns]
